# Supplementary material for: ﻿Pternopetalumshunhuangensis (Apiaceae), a new species from Hunan, China
Source: PhytoKeys. 2025 Mar 12;253:261–70. doi: 10.3897/phytokeys.253.142516 (PMC11923594; doi:10.3897/phytokeys.253.142516)
Supplement: XML Treatment for Pternopetalum shunhuangensis [file phytokeys.253.142516-treatment1.xml]

<!DOCTYPE tp:taxon-treatment
  PUBLIC "-//TaxonX//DTD Taxonomic Treatment Publishing DTD v0 20100105//EN" "tax-treatment-NSO.dtd">
<tp:taxon-treatment xmlns:tp="http://www.plazi.org/taxpub"><tp:treatment-meta><kwd-group><label>Taxon classification</label><kwd>
                <named-content content-type="kingdom">Plantae</named-content>
              </kwd><kwd>
                <named-content content-type="order">Apiales</named-content>
              </kwd><kwd>
                <named-content content-type="family">Apiaceae</named-content>
              </kwd></kwd-group><mixed-citation publication-type="journal"><person-group><name><surname>Zhou</surname><given-names>Wei</given-names></name><name><surname>Feng</surname><given-names>Zi-Lin</given-names></name><name><surname>Tang</surname><given-names>Long-Ping</given-names></name><name><surname>Deng</surname><given-names>Du</given-names></name><name><surname>Wu</surname><given-names>Bao-cheng</given-names></name><name><surname>Wu</surname><given-names>Lei</given-names></name></person-group><article-title>﻿<italic><tp:taxon-name><tp:taxon-name-part taxon-name-part-type="genus" reg="Pternopetalum">Pternopetalum</tp:taxon-name-part><tp:taxon-name-part taxon-name-part-type="species" reg="shunhuangensis">shunhuangensis</tp:taxon-name-part></tp:taxon-name></italic> (<tp:taxon-name><tp:taxon-name-part taxon-name-part-type="family">Apiaceae</tp:taxon-name-part></tp:taxon-name>), a new species from Hunan, China</article-title><source>PhytoKeys</source><day>12</day><month>03</month><year>2025</year><volume>253</volume><fpage>261</fpage><lpage>270</lpage><pub-id pub-id-type="doi">10.3897/phytokeys.253.142516</pub-id></mixed-citation></tp:treatment-meta><tp:nomenclature><label>﻿</label><tp:taxon-name>
              <object-id xmlns:xlink="http://www.w3.org/1999/xlink" content-type="arpha" xlink:type="simple">99E01637-B24A-512E-8BAB-785B600BD349</object-id>
              <tp:taxon-name-part taxon-name-part-type="genus" reg="Pternopetalum">Pternopetalum</tp:taxon-name-part>
              <tp:taxon-name-part taxon-name-part-type="species" reg="shunhuangensis">shunhuangensis</tp:taxon-name-part>
              <object-id xmlns:xlink="http://www.w3.org/1999/xlink" content-type="ipni" xlink:type="simple">urn:lsid:ipni.org:names:77358254-1</object-id>
              <object-id xmlns:xlink="http://www.w3.org/1999/xlink" xlink:type="simple">Figs 1–3</object-id>
            </tp:taxon-name><tp:taxon-authority>W.Zhou &amp; L.Wu</tp:taxon-authority><tp:taxon-status xmlns:xlink="http://www.w3.org/1999/xlink" xlink:type="simple">sp. nov.</tp:taxon-status></tp:nomenclature><tp:treatment-sec sec-type="material" id="SECID0EOPAC"><title>Type.</title><p>China • Hunan Province, Yongzhou City, Dong’an County, Hunan Dong’an Shunhuang Mountain National Nature Reserve, on rocks densely covered with moss in forests, at an altitude ca 1600 m a.s.l., 23 Apr. 2024, <italic>Lei WU</italic>, <italic>Yan-Jie Yang</italic>, <italic>Zi-Lin Feng SHS0001</italic> (holotype NAS); 19 July 2024, <italic>Lei WU</italic>, <italic>D. Deng</italic>, <italic>Zi-Lin Feng SHS1749</italic> (paratype CSFI).</p><fig id="F1" position="float" orientation="portrait"><object-id xmlns:xlink="http://www.w3.org/1999/xlink" content-type="doi" xlink:type="simple">10.3897/phytokeys.253.142516.figure1</object-id><object-id xmlns:xlink="http://www.w3.org/1999/xlink" content-type="arpha" xlink:type="simple">56420EAD-DC56-5461-BB99-8E18FC44B272</object-id><label>Figure 1.</label><caption><p>Illustration of <italic><tp:taxon-name><tp:taxon-name-part taxon-name-part-type="genus" reg="Pternopetalum">Pternopetalum</tp:taxon-name-part><tp:taxon-name-part taxon-name-part-type="species" reg="shunhuangensis">shunhuangensis</tp:taxon-name-part></tp:taxon-name></italic> W. Zhou &amp; L. Wu <bold>A</bold> habit <bold>B</bold> another type of basal leaf <bold>C</bold> umbel in fruit <bold>D</bold> flower with two petals removed to show stamens and stylopodium <bold>E</bold> umbel in flower <bold>F</bold> mericarps. (Drawn by B. S. Li).</p></caption><graphic xmlns:xlink="http://www.w3.org/1999/xlink" xlink:href="phytokeys-253-261_article-142516__-g001.jpg" position="float" orientation="portrait" xlink:type="simple" id="oo_1278796.jpg"><uri content-type="original_file" xlink:type="simple">https://binary.pensoft.net/fig/1278796</uri></graphic></fig></tp:treatment-sec><tp:treatment-sec sec-type="etymology" id="SECID0EFBAE"><title>Etymology.</title><p>The species epithet is derived from the type locality, Shunhuang Mountain. Its Chinese name is given as 舜皇囊瓣芹 [Pinyin: shùn huáng náng bàn qín].</p><fig id="F2" position="float" orientation="portrait"><object-id xmlns:xlink="http://www.w3.org/1999/xlink" content-type="doi" xlink:type="simple">10.3897/phytokeys.253.142516.figure2</object-id><object-id xmlns:xlink="http://www.w3.org/1999/xlink" content-type="arpha" xlink:type="simple">3E87548A-5FAA-504A-B9C1-4D90DA807639</object-id><label>Figure 2.</label><caption><p><italic><tp:taxon-name><tp:taxon-name-part taxon-name-part-type="genus" reg="Pternopetalum">Pternopetalum</tp:taxon-name-part><tp:taxon-name-part taxon-name-part-type="species" reg="shunhuangensis">shunhuangensis</tp:taxon-name-part></tp:taxon-name></italic> W. Zhou &amp; L. Wu <bold>A</bold> microhabitat <bold>B</bold> habit <bold>C</bold> flowering plant <bold>D</bold> abaxial surface of cauline leaf <bold>E</bold> umbels in fruit <bold>F</bold> mature fruit <bold>G</bold> root. Scale bars: 2 cm (<bold>B</bold>); 1 cm (<bold>C</bold>–<bold>D</bold>, <bold>G</bold>); 2 mm (<bold>E</bold>–<bold>F</bold>).</p></caption><graphic xmlns:xlink="http://www.w3.org/1999/xlink" xlink:href="phytokeys-253-261_article-142516__-g002.jpg" position="float" orientation="portrait" xlink:type="simple" id="oo_1278797.jpg"><uri content-type="original_file" xlink:type="simple">https://binary.pensoft.net/fig/1278797</uri></graphic></fig></tp:treatment-sec><tp:treatment-sec sec-type="diagnosis" id="SECID0E3CAE"><title>Diagnosis.</title><p><italic><tp:taxon-name><tp:taxon-name-part taxon-name-part-type="genus" reg="Pternopetalum">Pternopetalum</tp:taxon-name-part><tp:taxon-name-part taxon-name-part-type="species" reg="shunhuangensis">shunhuangensis</tp:taxon-name-part></tp:taxon-name></italic> differs from <italic><tp:taxon-name><tp:taxon-name-part taxon-name-part-type="genus" reg="Pternopetalum">P.</tp:taxon-name-part><tp:taxon-name-part taxon-name-part-type="species" reg="tanakae">tanakae</tp:taxon-name-part></tp:taxon-name></italic> (Franch. &amp; Sav.) Hand.-Mazz. by its roots without tubercles at nodes, fewer basal leaves, unelongated ultimate segments of cauline leaves, elongate styles and terminal umbels. A more detailed comparison between the two species is presented in Table <xref ref-type="table" rid="T1">1</xref>.</p><table-wrap id="T1" position="float" orientation="portrait"><label>Table 1.</label><caption><p>Comparison of <italic><tp:taxon-name><tp:taxon-name-part taxon-name-part-type="genus" reg="Pternopetalum">Pternopetalum</tp:taxon-name-part><tp:taxon-name-part taxon-name-part-type="species" reg="shunhuangensis">shunhuangensis</tp:taxon-name-part></tp:taxon-name></italic> and <italic><tp:taxon-name><tp:taxon-name-part taxon-name-part-type="genus" reg="Pternopetalum">P.</tp:taxon-name-part><tp:taxon-name-part taxon-name-part-type="species" reg="tanakae">tanakae</tp:taxon-name-part></tp:taxon-name></italic>. Morphological data for <italic><tp:taxon-name><tp:taxon-name-part taxon-name-part-type="genus" reg="Pternopetalum">P.</tp:taxon-name-part><tp:taxon-name-part taxon-name-part-type="species" reg="tanakae">tanakae</tp:taxon-name-part></tp:taxon-name></italic> are obtained from <xref ref-type="bibr" rid="B8">Pu and Phillippe (2005)</xref>.</p></caption><table id="TID0EO6AE" rules="all"><tbody><tr><th rowspan="1" colspan="1">Characters</th><th rowspan="1" colspan="1">
                      <italic>
                        <tp:taxon-name><tp:taxon-name-part taxon-name-part-type="genus" reg="Pternopetalum">P.</tp:taxon-name-part><tp:taxon-name-part taxon-name-part-type="species" reg="shunhuangensis">shunhuangensis</tp:taxon-name-part></tp:taxon-name>
                      </italic>
                    </th><th rowspan="1" colspan="1">
                      <italic>
                        <tp:taxon-name><tp:taxon-name-part taxon-name-part-type="genus" reg="Pternopetalum">P.</tp:taxon-name-part><tp:taxon-name-part taxon-name-part-type="species" reg="tanakae">tanakae</tp:taxon-name-part></tp:taxon-name>
                      </italic>
                    </th></tr><tr><td rowspan="1" colspan="1">Height (cm)</td><td rowspan="1" colspan="1">12–16</td><td rowspan="1" colspan="1">10–40</td></tr><tr><td rowspan="1" colspan="1">Root</td><td rowspan="1" colspan="1">without tubercles at nodes</td><td rowspan="1" colspan="1">with tubercles at nodes</td></tr><tr><td rowspan="1" colspan="1">Stem</td><td rowspan="1" colspan="1">1, unbranched</td><td rowspan="1" colspan="1">1–2, 1–2 branched or unbranched.</td></tr><tr><td rowspan="1" colspan="1">Basal leaves</td><td rowspan="1" colspan="1">0–2</td><td rowspan="1" colspan="1">2–4</td></tr><tr><td rowspan="1" colspan="1">Cauline leaves</td><td rowspan="1" colspan="1">1, ultimate segments flabelliform or diamond</td><td rowspan="1" colspan="1">1–3, ultimate segments lanceolate or elongate-linear</td></tr><tr><td rowspan="1" colspan="1">Position of umbels</td><td rowspan="1" colspan="1">terminal</td><td rowspan="1" colspan="1">lateral and terminal</td></tr><tr><td rowspan="1" colspan="1">Number of flowers in each umbellule</td><td rowspan="1" colspan="1">2</td><td rowspan="1" colspan="1">1–3</td></tr><tr><td rowspan="1" colspan="1">Style</td><td rowspan="1" colspan="1">longer than stylopodium</td><td rowspan="1" colspan="1">shorter than stylopodium</td></tr></tbody></table></table-wrap><fig id="F3" position="float" orientation="portrait"><object-id xmlns:xlink="http://www.w3.org/1999/xlink" content-type="doi" xlink:type="simple">10.3897/phytokeys.253.142516.figure3</object-id><object-id xmlns:xlink="http://www.w3.org/1999/xlink" content-type="arpha" xlink:type="simple">3942C488-B4E2-500E-901D-C4489567EE4F</object-id><label>Figure 3.</label><caption><p>Type specimens of <italic><tp:taxon-name><tp:taxon-name-part taxon-name-part-type="genus" reg="Pternopetalum">Pternopetalum</tp:taxon-name-part><tp:taxon-name-part taxon-name-part-type="species" reg="shunhuangensis">shunhuangensis</tp:taxon-name-part></tp:taxon-name></italic>, <italic><tp:taxon-name><tp:taxon-name-part taxon-name-part-type="genus" reg="Pternopetalum">P.</tp:taxon-name-part><tp:taxon-name-part taxon-name-part-type="species" reg="heterophyllum">heterophyllum</tp:taxon-name-part></tp:taxon-name></italic>, <italic><tp:taxon-name><tp:taxon-name-part taxon-name-part-type="genus" reg="Pternopetalum">P.</tp:taxon-name-part><tp:taxon-name-part taxon-name-part-type="species" reg="filicinum">filicinum</tp:taxon-name-part></tp:taxon-name></italic> and <italic><tp:taxon-name><tp:taxon-name-part taxon-name-part-type="genus" reg="Pternopetalum">P.</tp:taxon-name-part><tp:taxon-name-part taxon-name-part-type="species" reg="tanakae">tanakae</tp:taxon-name-part></tp:taxon-name></italic>. <bold>A</bold> holotype of <italic><tp:taxon-name><tp:taxon-name-part taxon-name-part-type="genus" reg="Pternopetalum">P.</tp:taxon-name-part><tp:taxon-name-part taxon-name-part-type="species" reg="shunhuangensis">shunhuangensis</tp:taxon-name-part></tp:taxon-name></italic> (NAS) <bold>B</bold> holotype of <italic><tp:taxon-name><tp:taxon-name-part taxon-name-part-type="genus" reg="Pternopetalum">P.</tp:taxon-name-part><tp:taxon-name-part taxon-name-part-type="species" reg="heterophyllum">heterophyllum</tp:taxon-name-part></tp:taxon-name></italic> (E00265241) <bold>C</bold> isotype of <italic><tp:taxon-name><tp:taxon-name-part taxon-name-part-type="genus" reg="Pternopetalum">P.</tp:taxon-name-part><tp:taxon-name-part taxon-name-part-type="species" reg="filicinum">filicinum</tp:taxon-name-part></tp:taxon-name></italic> (P00432458) <bold>D</bold> holotype of <italic><tp:taxon-name><tp:taxon-name-part taxon-name-part-type="genus" reg="Pternopetalum">P.</tp:taxon-name-part><tp:taxon-name-part taxon-name-part-type="species" reg="tanakae">tanakae</tp:taxon-name-part></tp:taxon-name></italic> (P00495952).</p></caption><graphic xmlns:xlink="http://www.w3.org/1999/xlink" xlink:href="phytokeys-253-261_article-142516__-g003.jpg" position="float" orientation="portrait" xlink:type="simple" id="oo_1278798.jpg"><uri content-type="original_file" xlink:type="simple">https://binary.pensoft.net/fig/1278798</uri></graphic></fig><p>Plants 12–16 cm high. Taproot fusiform. Stem 1, erect, slender, unbranched, glabrous. Basal leaves 0–1(2), petiolate; petioles 3–5 cm; blade ovate-triangular, 1.5–3 × 2.5–3 cm, ternate or ternate-2-pinnate; ultimate segments flabelliform or diamond, 3–8 × 2–7 mm. Cauline leaves 1, ternate-2-pinnate, petioles 0.5–4 cm; 2–4.5 × 3–6 cm, ultimate segments flabelliform or diamond, 2–5 × 2–6 mm. Umbels 1–3 cm across in flower, to 5 cm in fruit; bracts absent; rays 6–20, 1.5–2.5 cm; bracteoles 2–3; umbellules 2-flowered; pedicels 0.2–1 mm long. Calyx teeth minute, or obsolete. Petals white, broad ovate, 1.5–1.8 × 1.2–1.5 mm; stylopodium conic; styles elongate, erect, longer than the stylopodium; stylopodium plus style ca 0.8mm, styles ca. 0.5 mm. Fruit oblong ovoid, 2–2.5 × 1–1.5 mm; ribs filiform; vittae 1–2 in each furrow, 2 on commissure.</p><fig id="F4" position="float" orientation="portrait"><object-id xmlns:xlink="http://www.w3.org/1999/xlink" content-type="doi" xlink:type="simple">10.3897/phytokeys.253.142516.figure4</object-id><object-id xmlns:xlink="http://www.w3.org/1999/xlink" content-type="arpha" xlink:type="simple">3D682D8A-757D-517F-83C2-6F786C848E4F</object-id><label>Figure 4.</label><caption><p>Phylogenetic tree inferred from the nrDNA <abbrev xmlns:xlink="http://www.w3.org/1999/xlink" xlink:title="internal transcribed spacer" id="ABBRID0EWMAE" xlink:type="simple">ITS</abbrev> sequences. Bayesian posterior probability values (PP) / Bootstrap support values (<abbrev xmlns:xlink="http://www.w3.org/1999/xlink" xlink:title="bootstrap" id="ABBRID0E1MAE" xlink:type="simple">BS</abbrev>) are shown on the branches. Only branches with PP &gt; 0.5 are shown.</p></caption><graphic xmlns:xlink="http://www.w3.org/1999/xlink" xlink:href="phytokeys-253-261_article-142516__-g004.jpg" position="float" orientation="portrait" xlink:type="simple" id="oo_1278799.jpg"><uri content-type="original_file" xlink:type="simple">https://binary.pensoft.net/fig/1278799</uri></graphic></fig></tp:treatment-sec><tp:treatment-sec sec-type="phenology" id="SECID0EDNAE"><title>Phenology.</title><p><italic><tp:taxon-name><tp:taxon-name-part taxon-name-part-type="genus" reg="Pternopetalum">Pternopetalum</tp:taxon-name-part><tp:taxon-name-part taxon-name-part-type="species" reg="shunhuangensis">shunhuangensis</tp:taxon-name-part></tp:taxon-name></italic> is flowering from April to May, and fruiting from June to July.</p></tp:treatment-sec><tp:treatment-sec sec-type="material" id="SECID0EUNAE"><title>Additional specimens examined.</title><p><italic><tp:taxon-name><tp:taxon-name-part taxon-name-part-type="genus" reg="Pternopetalum">Pternopetalum</tp:taxon-name-part><tp:taxon-name-part taxon-name-part-type="species" reg="shunhuangensis">shunhuangensis</tp:taxon-name-part></tp:taxon-name></italic> (paratypes): China • Hunan Province: Xinning County, 21 Oct. 1962 <italic>Lin-Han Liu 15250</italic> (NAS, WUK); Xinning County, Ziyun mountain, 9 Sep. 1984 <italic>Ziyunshan Team 301</italic>, <italic>981</italic> (PE).</p><p><italic><tp:taxon-name><tp:taxon-name-part taxon-name-part-type="genus" reg="Pternopetalum">P.</tp:taxon-name-part><tp:taxon-name-part taxon-name-part-type="species" reg="tanakae">tanakae</tp:taxon-name-part></tp:taxon-name></italic>: Japan • Silvis montis ignivomi, Fudsi Yama, Jun. 1874 <italic>Savatier 3436</italic> (holotype P, image).</p><p><italic><tp:taxon-name><tp:taxon-name-part taxon-name-part-type="genus" reg="Pternopetalum">P.</tp:taxon-name-part><tp:taxon-name-part taxon-name-part-type="species" reg="heterophyllum">heterophyllum</tp:taxon-name-part></tp:taxon-name></italic>: China • Hunan Province: Xinning County, Huping mountain, 10 Jul. 1987 <italic>Hupingshan Team 1318</italic> (PE); Sichuan Province: Baoxing County, 7 Agu. 1936 <italic>Gui-ling Qu 3454</italic> (holotype E, image).</p><p><italic><tp:taxon-name><tp:taxon-name-part taxon-name-part-type="genus" reg="Pternopetalum">P.</tp:taxon-name-part><tp:taxon-name-part taxon-name-part-type="species" reg="filicinum">filicinum</tp:taxon-name-part></tp:taxon-name></italic>: China • Hubei Province: Ichang City, <italic>A. Henry 6600</italic> (isotype P, image).</p></tp:treatment-sec><ref-list><ref id="B8"><mixed-citation xmlns:xlink="http://www.w3.org/1999/xlink" xlink:type="simple"><person-group><name name-style="western"><surname>Pu</surname><given-names>FT</given-names></name><name name-style="western"><surname>Phillippe</surname><given-names>LR</given-names></name></person-group> (<year>2005</year>) <article-title><italic><tp:taxon-name><tp:taxon-name-part taxon-name-part-type="genus">Pternopetalum</tp:taxon-name-part></tp:taxon-name></italic> Franchet.</article-title> In: <person-group><name name-style="western"><surname>Wu</surname><given-names>ZY</given-names></name><name name-style="western"><surname>Raven</surname><given-names>PH</given-names></name></person-group> (<role>Eds</role>) <issue-title>Flora of China.</issue-title><source>(Vol. 14). Science Press, Beijing &amp; Missouri Botanical Garden Press, Missouri</source>, <fpage>85</fpage>–<lpage>92</lpage>.</mixed-citation></ref></ref-list></tp:taxon-treatment>
