# Supplementary material for: ﻿Pternopetalumshunhuangensis (Apiaceae), a new species from Hunan, China
Source: PhytoKeys. 2025 Mar 12;253:261–70. doi: 10.3897/phytokeys.253.142516 (PMC11923594; doi:10.3897/phytokeys.253.142516)
Supplement: Supplementary material 1 — Supplementary data [file phytokeys-253-261_article-142516__-s001.fasta]

>Z1749_Pternopetalum shunhuangensis voucher LeiWu SHS1749 (CSFI) internal transcribed spacer 1, 5.8S ribosomal RNA gene, and internal transcribed spacer 2, complete sequence
CAAGGTTTCCGTAGGTGAACCTGCGGAAGGATCATTGTCGAATCCTCTGCGATAGCAGAATGACCCGATAACACGTAAAAACACTGGGCAAGCGACGGGGGCCTATGGTCCCTCGTTTGCGAACCCCAGGCGGGTGTCCCCTCTCGGGTGTCCACCGGCCTACGAAATAAACCGGGCGCGGAATGCGCCAAGGAAATCAATACTGAATTGTACGTTCGTTGCTCGTTCGCGGGTAGCGGCGTCATTCCAAAACACAAACGACTCTCGGCAACGGATATCCCGGCTCTTGCATCGATGAAGAACGTAGCGAAATGCGATACTTGGTGTGAATTGCAGAATCCCGTGAACCATCGAGTCTTTGAACGCAAGTTGCGCCCGATGCCTTTAGGTTGAGGGCACGTCTGCCTGGGTGTCACGCATCGTGTTGCCCCCGACCAAACATTTCTTTTGGATATGTGCCGGTTCGAGGGCGGATATTGGCCTCCCGTGCTTTGTCGTGCGGATGGCGCAAAAATGAGTCATTGATGATGGACATCGCGACATCGGTGGTTGTAAGAAGACCTTCTTGTCTTGTCGCGTGAATGCCTGTCACCTTAGTCAGCTCAAGGACCCTTAGGCGCCACAACTTGTGTGCGCTTCGATTGTGACCCCAGGTCAGGCGGGACTACCCGCTGAGTTTAAGCATATC
